# Supplementary material for: Extended Reality–Based Mobile App Solutions for the Therapy of Children With Autism Spectrum Disorders: Systematic Literature Review
Source: JMIR Serious Games. 2024 Feb 19;12:e49906. doi: 10.2196/49906 (PMC10913001; doi:10.2196/49906)
Supplement: Multimedia Appendix 2 [file games_v12i1e49906_app2.xls]

## Sheet: before QAS
No.	Item Type	Contribution or review	Publication Year	Author	Title	Publication Title	Abstract Note	QC1	QC2	QC3	QC4	QC5	Total	Observations
1	journalArticle	review	2021	Lian, Xiaojie; Sunar, Mohd Shahrizal	Mobile Augmented Reality Technologies for Autism Spectrum Disorder Interventions: A Systematic Literature Review	APPLIED SCIENCES-BASEL	Over the past decade, enhanced computing capabilities and mobile technologies have begotten the upsurge of innovative mobile health (mHealth) solutions, and many research efforts have occurred recently in the area of technology-based interventions (TBI) for autism spectrum disorders (ASD). Mobile augmented reality (MAR) refers to AR systems that use the handheld mobile device medium (mobile phone…	2	2	2	2	2	10
2	journalArticle	contribution	2022	Lopez-Belmonte, Jesus; Moreno-Guerrero, Antonio-Jose; Marin-Marin, Jose-Antonio; Lampropoulos, Georgios	The Impact of Gender on the Use of Augmented Reality and Virtual Reality in Students with ASD	EDUCATION IN THE KNOWLEDGE SOCIETY	Today's education is in the process of transformation as a consequence of the inclusion of educational technology in learning spaces. Among the most prominent technologies is augmented and virtual reality. These emerging technologies have reflected great educational potential in different contexts. The study's objective is focused on knowing the influence of gender in the application of augmented…	2	2	0	0	1	5
3	conferencePaper	contribution	2016	Gea, M.; Alaman, X.; Rodriguez, P.; Martinez, V.	TOWARDS SMART & INCLUSIVE SOCIETY: BUILDING 3D IMMERSIVE MUSEUM BY CHILDREN WITH COGNITIVE DISABILITIES	EDULEARN16: 8TH INTERNATIONAL CONFERENCE ON EDUCATION AND NEW LEARNING TECHNOLOGIES	Smart city is a promising trend where technology may help us to create new smart living places for an inclusive society. In such context, mixed reality paradigm (3D immersive world, augmented reality and mobile app) is growing faster, and people demand new content layers for different purposes (tourism, gaming, learning, etc.). Content creation of for immersive neither augmented 3D interactive wo…	1	1	1	0	1	4
4	conferencePaper	contribution	2013	Vullamparthi, Annie Joyce; Nelaturu, Sarat Chandra Babu; Mallaya, Dakshayani D.; Chandrasekhar, S.	Assistive Learning for Children with Autism using Augmented Reality	2013 IEEE FIFTH INTERNATIONAL CONFERENCE ON TECHNOLOGY FOR EDUCATION (T4E 2013)	Innovative computer aided solutions can serve as effective teaching-learning as-well-as assistive aids for children with autism and mild mental retardation. Teaching children with the help of day-to-day real time objects in the environment, by adding parent's voice/narration, associating virtual 3D images and rendering them on mobiles, would enhance the learning process. Augmented Reality (AR) is…	2	2	2	2	2	10
5	journalArticle	review	2020	Baragash, Reem Sulaiman; Al-Samarraie, Hosam; Alzahrani, Ahmed Ibrahim; Alfarraj, Osama	Augmented reality in special education: a meta-analysis of single-subject design studies	EUROPEAN JOURNAL OF SPECIAL NEEDS EDUCATION	There is a growing interest in using augmented reality (AR) applications to support individuals with special needs, such as intellectual disabilities, autism spectrum disorder, attention deficit hyperactivity disorder, and physical disabilities. The purpose of this study is to further examine the effectiveness of AR applications in improving the learning and skill acquisition of individuals with …	1	1	1	1	1	5
6	journalArticle	contribution		Glaser, Noah; Newbutt, Nigel; Palmer, Heath; Schmidt, Matthew	Video-Based Virtual Reality Technology for Autistic Users: An Emerging Technology Report	TECHNOLOGY KNOWLEDGE AND LEARNING	Research suggests that virtual reality (VR) technologies can promote learning opportunities for individuals with autism in safe and controllable training scenarios. However, substantial challenges exist concerning the development and deployment of fully immersive VR systems in real-world settings. Video-based virtual reality is an emerging technology that maintains many of the same potential lear…	2	0	2	1	1	6
7	conferencePaper	contribution	2020	Bouaziz, Rahma; Alhejaili, Maimounah; Al-Saedi, Raneem; Mihdhar, Abrar; Alsarrani, Jawaher	Using Marker Based Augmented Reality to teach autistic eating skills	2020 IEEE INTERNATIONAL CONFERENCE ON ARTIFICIAL IN℡LIGENCE AND VIRTUAL REALITY (AIVR 2020)	Autistic children suffer from distraction and difficulty in learning. The research is still ongoing continues to find suitable ways to help autistic children learn and live normally. Recently, the use of digital technologies in supporting children with Autism has increased dramatically. We focus on problems that autistic children face in the learning process. We propose a new learning system base…	2	2	2	2	2	10
8	conferencePaper	contribution	2017	Pradibta, Hendra; Wijaya, Indra Dharma	Designing AR Daily Prayers for Children with ASD	2017 INTERNATIONAL SEMINAR ON APPLICATION FOR TECHNOLOGY OF INFORMATION AND COMMUNICATION (ISEMANTIC)	An Individual with Autism Spectrum Disorder is an individual that is diagnosed of having a developmental disorder before the age of 3 years old. The diagnosis is focused on communication disorders, social interaction, and behavior. Disruption of this development requires parents, teachers, and therapists to provide an appropriate learning model that has a positive impact on the individual with Au…	2	2	2	2	1	9
9	journalArticle	contribution	2019	Abou El-Seoud, M. Samir; Halabi, Osama; Geroimenko, Vladimir	Assisting Individuals with Autism and Cognitive Disorders: An Augmented Reality based Framework	INTERNATIONAL JOURNAL OF ONLINE AND BIOMEDICAL ENGINEERING	Individuals with autism require systematic assistance while dealing with the surrounding environment and its objects. The project aim is to develop a framework that could be of substantial help to people with autism and cognitive disorders. The framework is based on common mobile devices and freely available Augmented Reality (AR) applications. The Augmented Reality used in our approach is marker…	2	2	2	2	2	10
10	journalArticle	contribution	2022	Hashim, Haida Umiera; Yunus, Melor Md; Norman, Helmi	`AReal-Vocab': An Augmented Reality English Vocabulary Mobile Application to Cater to Mild Autism Children in Response towards Sustainable Education for Children with Disabilities	SUSTAINABILITY	The American Psychiatric Association defines autism spectrum disorder as a neurological illness, in which children with the disorder have trouble communicating socially or have a set of behaviours that are recurrent or restricted. Autism learners are mostly visual method learners who learn best through pictures and visuals. Most learners with autism struggle to learn new terminology due to their …	2	2	2	2	2	10
11	conferencePaper	contribution	2018	Pradibta, Hendra; Wijaya, Indra Dharma; Ronilaya, Ferdian; Nurhasan, Usman	The evaluation on a mobile augmented reality application as therapy media	3RD ANNUAL APPLIED SCIENCE AND ENGINEERING CONFERENCE (AASEC 2018)	ARdoa is Mobile Augmented Reality (MAR) application used as a therapy media for children with Autism Spectrum Disorder (ASD). The content of this application is daily prayers for Muslim children, and it is designed in the form of audio-video animation. This paper is aimed at discussing the evaluation and testing of the development process of MAR ARdoa. Technical evaluation and testing are conduct…	0	0	0	0	0	0	duplicate
12	journalArticle	contribution	2022	Wan, Guobin; Deng, Fuhao; Jiang, Zijian; Song, Sifan; Hu, Di; Chen, Lifu; Wang, Haibo; Li, Miaochun; Chen, Gong; Yan, Ting; Su, Jionglong; Zhang, Jiaming	FECTS: A Facial Emotion Cognition and Training System for Chinese Children with Autism Spectrum Disorder	COMPUTATIONAL IN℡LIGENCE AND NEUROSCIENCE	Traditional training methods such as card teaching, assistive technologies (e.g., augmented reality/virtual reality games and smartphone apps), DVDs, human-computer interactions, and human-robot interactions are widely applied in autistic rehabilitation training in recent years. In this article, we propose a novel framework for human-computer/robot interaction and introduce a preliminary interven…	2	2	0	1	2	7
13	conferencePaper	contribution	2015	Nubia, Rincon M.; Fabian, Garay R.; Wilson, Rodriguez A.; Wilmer, Perez B.	Development of a Mobile Application in Augmented Reality to Improve the Communication Field of Autistic Children at a Neurorehabilitar Clinic	2015 WORKSHOP ON ENGINEERING APPLICATIONS - INTERNATIONAL CONGRESS ON ENGINEERING (WEA)	An augmented reality mobile application to improve the communication field in children whit autism from the Neurorehabilitar Clinic was developed, assessing the aspects to determine its functionality and use in cognitive therapies of perceptive identification. Range of physical variables were established through evaluating its performance in a variety of environments.	2	2	2	2	2	10
14	conferencePaper	contribution	2020	Wang, Katherine; Zhang, Bingqing; Cho, Youngjun	Using Mobile Augmented Reality to Improve Attention in Adults with Autism Spectrum Disorder	CHI'20: EXTENDED ABSTRACTS OF THE 2020 CHI CONFERENCE ON HUMAN FACTORS IN COMPUTING SYSTEMS	Adults on the autism spectrum commonly experience impairments in attention management that hinder many other cognitive functions necessary to appreciate relationships between sensory stimuli. As autistic individuals generally identify as visual learners, the effective use of visual aids can be critical in developing life skills. In this brief paper, we propose a Mobile Augmented Reality for Atten…	2	0	2	2	2	8
15	conferencePaper	contribution	2019	Tang, Tiffany Y.; Xu, Jiasheng; Winoto, Pinata	Automatic Object Recognition in a Light-Weight Augmented Reality-based Vocabulary Learning Application for Children with Autism	3RD INTERNATIONAL CONFERENCE ON INNOVATION IN ARTIFICIAL IN℡LIGENCE (ICIAI 2019)	A number of previous controlled studies have underscored the importance of early diagnosis and intervention in autism. However, despite the technological advances, augmented reality-based (AR) intervention for Chinese autistic children is still rare, which motivates our study. In particular, in this paper, we present a mobile vocabulary-learning application for Chinese autistic children by creati…	2	2	2	2	2	10
16	journalArticle	contribution	2021	Hashim, Haida Umiera; Yunus, Melor Md; Norman, Helmi	Augmented Reality Mobile Application for Children with Autism : Stakeholders' Acceptance and Thoughts	ARAB WORLD ENGLISH JOURNAL	American Psychiatric Association defined autism spectrum disorder as a neurological disorder due to which a diagnosed child may face difficulty in social communication or have a repeated or restricted set of behaviors. Learners with autism are primarily visual strategy learners, and they tend to learn better through pictures and images. Due to their cognitive disabilities, most learners with auti…	0	0	0	0	0	0
17	conferencePaper	contribution	2021	Kavitha, V; Mohan, Ashwin; Prabhu, Darshan S.	Immersive Learning Aid for Children with Autism(ASD) using Object Recognition	ICSPC'21: 2021 3RD INTERNATIONAL CONFERENCE ON SIGNAL PROCESSING AND COMMUNICATION (ICPSC)	Autism Spectrum Disorder is a chronic developmental disorder afflicting patients in their early formative years. Without a definitive cure, children can experience a spectrum of symptoms from difficulties with communication, social interaction, and obsessive/repetitive behaviour. These symptoms affect the children's opportunities to experience and learn ideas and concepts, unlike their peers. Wit…	2	2	2	2	2	10
18	journalArticle	review	2018	Johnston, Daniel; Egermann, Hauke; Kearney, Gavin	Innovative computer technology in music-based interventions for individuals with autism moving beyond traditional interactive music therapy techniques	COGENT PSYCHOLOGY	Individuals with autism spectrum disorders (ASD), who exhibit developmental limitations in social-emotional interaction and communication, are widely reported to respond positively to music therapy interventions that incorporate active and improvisational techniques. The fundamental elements of music have been shown to bypass both cognitive and language impairments to help facilitate communicatio…	2	2	0	0	1	5
19	journalArticle	review	2019	Putnam, Cynthia; Hanschke, Christina; Todd, Jennifer; Gemmell, Jonathan; Kollia, Mia	Interactive Technologies Designed for Children with Autism: Reports of Use and Desires from Parents, Teachers, and Therapists	ACM TRANSACTIONS ON ACCESSIBLE COMPUTING	Autism spectrum disorder (ASD) affects many people; the Center for Disease Control and Prevention estimates that 1 in 59 children are currently identified with ASD in the United States. Although it is difficult to generalize about people with ASD due to their heterogeneity, many share an affinity for technologies; as such, numerous academic endeavors and commercial products have focused on the cr…	2	2	0	1	1	6
20	journalArticle	review		Mukherjee, Debarati; Bhavnani, Supriya; Estrin, Georgia Lockwood; Rao, Vaisnavi; Dasgupta, Jayashree; Irfan, Hiba; Chakrabarti, Bhismadev; Patel, Vikram; Belmonte, Matthew K.	Digital tools for direct assessment of autism risk during early childhood: A systematic review	AUTISM	Current challenges in early identification of autism spectrum disorder lead to significant delays in starting interventions, thereby compromising outcomes. Digital tools can potentially address this barrier as they are accessible, can measure autism-relevant phenotypes and can be administered in children's natural environments by non-specialists. The purpose of this systematic review is to identi…	2	0	1	1	0	4
21	journalArticle	review	2020	Valentine, Althea Z.; Brown, Beverley J.; Groom, Madeleine J.; Young, Emma; Hollis, Chris; Hall, Charlotte L.	A systematic review evaluating the implementation of technologies to assess, monitor and treat neurodevelopmental disorders: A map of the current evidence	CLINICAL PSYCHOLOGY REVIEW	Technology-based interventions provide an attractive option for improving service provision for neurodevelopmental disorders (NDD), for example, widening access to interventions, objective assessment, and monitoring; however, it is unclear whether there is sufficient evidence to support their use in clinical settings. This review provides an evidence map describing how technology is implemented i…	1	2	2	2	1	8
22	conferencePaper	contribution	2022	T, Nithya Shree; Selvarani, A Grace	An Interactive Number Learning Augmented Reality Application for Autistic Preschool Children	2022 International Conference on Computer Communication and Informatics (ICCCI)	Autism in children is characterized by challenges that include conditions like speech and non-verbal disorder, lack of social interactivity, low cognitive skills, and repetitive behavioral regulation. Augmented Reality (AR) is an enhanced version of the real world by overlaying digital elements and this technology is used to build up engagement and motivation to learn for children with autistic d…	2	2	2	2	2	10
23	conferencePaper	review	2019	Khowaja, Kamran; Al-Thani, Dena; Banire, Bilikis; Salim, Siti Salwah; Shah, Asadullah	Use of augmented reality for social communication skills in children and adolescents with autism spectrum disorder (ASD): A systematic review	2019 IEEE 6th International Conference on Engineering Technologies and Applied Sciences (ICETAS)	The purpose of this review is to provide a systematic analysis of studies investigating the use of augmented reality (AR) to improve the social communications skills of individuals (children and adults) diagnosed with autism spectrum disorder (ASD). This review synthesizes the AR technology, research design, data collection methods, settings, and intervention outcomes. Across the studies, the eff…	2	2	2	1	2	9
24	conferencePaper	review	2020	Almurashi, Hanin A.; Bouaziz, Rahma	Augmented Reality and Autism Spectrum Disorder Rehabilitation: Scoping review	2020 IEEE International Conference on Artificial Intelligence and Virtual Reality (AIVR)	Currently, augmented reality is integrated into several areas (medical, therapeutic, educational, entertainment,). One of these important areas in which the augmented reality has been incorporated in the field of rehabilitation for autism spectrum disorder (ASD) children, but it does not serve the field well. This report will provide an overview of how to use AR technology in the field of autism …	2	1	1	1	1	6
25	conferencePaper	contribution	2020	Xia, Mengting; Chen, Nan; Tang, Yuemin; Zhu, Zhigang	ParaShop: A Mobile AR App in Assisting People with ASD in Shopping	2020 IEEE MIT Undergraduate Research Technology Conference (URTC)	Approximately 1 in 160 children worldwide is diagnosed with Autism Spectrum Disorder (ASD). ASD prevalence is on the rise in the United States. Virtual reality (VR) techniques have been tried in several studies to improve the shopping skills of people with ASD. However, in these VR applications, the effectiveness in training people with ASD in shopping has never been tested in the real-world envi…	2	2	2	2	2	10
26	conferencePaper	contribution	2017	Silva, Salatiel Dantas; Mendes Neto, Francisco Milton; Monteiro de Lima, Rodrigo; de Macêdo, Francisco Tailanio; Sousa Santo, Jhonny Robert; Silva, Washington Luís Nicácio	Knowledgemon Hunter: A Serious Game with Geolocation to Support Learning of Children with Autism and Learning Difficulties	2017 19th Symposium on Virtual and Augmented Reality (SVR)	Autism Spectrum Disorder (ASD) is a behavioral syndrome with different etiologies, deeply affecting the process of child development. Children with ASD have some characteristics in common such as the inability to relate to other people, leading to isolation, communication disorders and obsessive concern for what is unchanging. In addition, these people may experience learning difficulties in vari…	2	2	2	2	1	9
27	journalArticle	review	2021	Farzana, Walia; Sarker, Farhana; Chau, Tom; Mamun, Khondaker A.	Technological Evolvement in AAC Modalities to Foster Communications of Verbally Challenged ASD Children: A Systematic Review	IEEE Access	Augmentative and Alternative Communication (AAC) emerged as a combination of methods or strategies that constitute any device, such as Speech Generating Device (SGD), Program (mobile applications), Procedure (PECS, Picture Exchange Communication System), which enhances individual’s communication ability. Autism Spectrum Disorder (ASD) is a spectrum of comprehensive neurodevelopment disorder that …	2	2	1	2	2	9
28	conferencePaper	contribution	2021	Gulati, Rishi; Handa, Kunal	Towards Development Of A Virtual Reality Game For Children With Autism Spectrum Disorder	2021 Third International Conference on Intelligent Communication Technologies and Virtual Mobile Networks (ICICV)	Children suffering from ASD or disorders with similar symptoms find it cumbersome to efficaciously develop, use and polish their cogent, motor, communication and cognitive skills which might come easily to other children belonging to the same age bracket. Not only does it thwarts their development but also affects them on a psychological level by causing abasement and lowering their morale. The p…	2	2	2	0	1	7
29	journalArticle	contribution	2014	Escobedo, Lizbeth; Tentori, Mónica; Quintana, Eduardo; Favela, Jesus; Garcia-Rosas, Daniel	Using Augmented Reality to Help Children with Autism Stay Focused	IEEE Pervasive Computing	Children with autism have difficulty sustaining their selective attention during therapy sessions. Attention management techniques involve the use of verbal and visual prompting, annotated on top of the physical objects used during therapies. Here, the authors explore how augmented reality helps integrate the physical and digital worlds, mimicking current strategies for attention management in au…	2	2	2	2	2	10
30	conferencePaper	contribution	2022	Romadlon Junaidi, Ahsan; Irvan, Muchamad; Yuwono, Joko; Arif Dewantoro, Dimas; Alamsyah, Yovie; Wagis Mulyawati, Nur	Usability Testing of Developed Virtual Reality Environment to Enhance Communication Skills for Children with Low Functioning Autism Spectrum Disorder	2022 2nd International Conference on Information Technology and Education (ICIT&E)	The development of communication skills in children with low function autism spectrum disorders (LFA) requires a structured environment and systematic repeated practice. The development of a virtual environment is a solution to overcome the difficulties of creating a structured environment that stimulates the emergence of communication events, both verbal and nonverbal. The research participants …	2	2	2	0	0	6
31	conferencePaper	contribution	2019	Machado, Eduardo; Carrillo, Ivan; Saldana, David; Chen, Feng; Chen, Liming	An Assistive Augmented Reality-based Smartglasses Solution for Individuals with Autism Spectrum Disorder	2019 IEEE Intl Conf on Dependable, Autonomic and Secure Computing, Intl Conf on Pervasive Intelligence and Computing, Intl Conf on Cloud and Big Data Computing, Intl Conf on Cyber Science and Technology Congress (DASC/PiCom/CBDCom/CyberSciTech)	Acquiring daily living skills can be difficult for children and adults with autism spectrum disorders (ASD). Increasing evidences indicate that classic occupational interventions approaches such as Discrete Trial Teaching(DTT) results to be boring and frustrating to individuals with ASD. As consequence, they spend most of the time off task and face difficulties to sustaining their selective atten…	2	2	2	2	2	10
32	conferencePaper	review	2021	Adamu, Amina Sani; Abdullahi, Saleh El-Yakub	A Review of Autism Diagnosis/Screening Expert System and Mobile Application	2020 IEEE 2nd International Conference on Cyberspac (CYBER NIGERIA)	Autism is a neuro developmental disorder affecting individuals from Childhood mostly characterized by abnormal behavior, inadequate social interaction, lack of proper communication and repetitive behaviors. Before now, Autism was classified into 3 classes (Infertile Autism, Asperger's disorder and Pervasive Developmental Disorder not otherwise specified) as in the Diagnostic of Statistical Manual…	2	1	1	1	0	5
33	conferencePaper	contribution	2016	Gelsomini, Mirko; Garzotto, Franca; Montesano, Daniele; Occhiuto, Daniele	Wildcard: A wearable virtual reality storytelling tool for children with intellectual developmental disability	2016 38th Annual International Conference of the IEEE Engineering in Medicine and Biology Society (EMBC)	Our research aims at supporting existing therapies for children with intellectual and developmental disorders (IDD). The personal and social autonomy is the desired end state to be achieved to enable a smooth integration in the real world. We developed and tested a framework for storytelling and learning activities that exploits an immersive virtual reality viewer to interact with target users. W…	1	2	2	1	1	7
34	journalArticle	review	2022	Nahavandi, Darius; Alizadehsani, Roohallah; Khosravi, Abbas; Acharya, U. Rajendra	Application of artificial intelligence in wearable devices: Opportunities and challenges	Computer Methods and Programs in Biomedicine	Background and objectives : Wearable technologies have added completely new and fast emerging tools to the popular field of personal gadgets. Aside from being fashionable and equipped with advanced hardware technologies such as communication modules and networking, wearable devices have the potential to fuel artificial intelligence (AI) methods with a wide range of valuable data. Methods : Variou…	0	0	0	0	0	0
35	journalArticle	review	2019	Teófilo, Mauro R. S.; Lourenço, Alvaro A. B.; Postal, Juliana; Silva, Yuri M. L. R.; Lucena, Vicente F.	The Raising Role of Virtual Reality in Accessibility Systems	Procedia Computer Science	This work presents a review, which covers some findings of the accessibility research using virtual reality systems, ranging years from 1996 to 2017, and fields such as children, autism, motor rehabilitation, Parkinson disease, and inclusion for the impaired. After this initial review, authors present three of their studies on the latter subject, with the topics of structural accessibility system…	1	1	2	1	2	7
36	journalArticle	review	2013	Wattanasoontorn, Voravika; Boada, Imma; García, Rubén; Sbert, Mateu	Serious games for health	Entertainment Computing	Maintaining and restoring health is a basic aspect of well being. On the other hand, serious games is an emerging technology growing in importance for specialized training, taking advantage of 3D games and game engines in order to improve the realistic experience of users. Thus, according to the advancement of technology and the desire to achieve good health using an interesting and enjoyable way…	0	0	1	1	0	2
37	journalArticle	contribution	2016	Chen, Chien-Hsu; Lee, I.-Jui; Lin, Ling-Yi	Augmented reality-based video-modeling storybook of nonverbal facial cues for children with autism spectrum disorder to improve their perceptions and judgments of facial expressions and emotions	Computers in Human Behavior	Autism spectrum disorders (ASD) are characterized by a reduced ability to understand the emotions of other people. Increasing evidence indicates that children with ASD might not recognize or understand crucial nonverbal behaviors, which likely causes them to ignore nonverbal gestures and social cues, like facial expressions, that usually aid social interaction. We used an augmented reality (AR)-b…	2	2	2	2	2	10
38	journalArticle	review	2021	Francillette, Yannick; Boucher, Eric; Bouchard, Bruno; Bouchard, Kévin; Gaboury, Sébastien	Serious games for people with mental disorders: State of the art of practices to maintain engagement and accessibility	Entertainment Computing	Serious games are used in different sectors such as education, health, work, etc. Among the potential users of serious games are persons suffering from mental illness. Mental disorders affect a person’s memory, thinking, perceptions or behaviour. This type of disability makes it more difficult to create games for people suffering from it. Indeed, the constraints associated with this type of disab…	1	1	0	0	1	3
39	journalArticle	contribution	2021	Purnama, Yudy; Herman, Faiz Ahmadhio; Hartono, Joel; Neilsen; Suryani, Dewi; Sanjaya, Gradiyanto	Educational Software as Assistive Technologies for Children with Autism Spectrum Disorder	Procedia Computer Science	Nowadays, some developing countries are experiencing many problems regarding children with Autism Spectrum Disorder, including Indonesia. Autism Spectrum Disorder is a childhood-onset developmental disorder of the immature brain, which impairs social communication and social interactions in addition to persistent restricted, repetitive patterns of behavior or interests. Children with Autism Spect…	2	2	0	2	0	6
40	journalArticle	contribution	2019	Sait, Maooadah; Alattas, Amany; Omar, Ammnah; Almalki, Salwa; Sharf, Snaa; Alsaggaf, Ebtehal	Employing Virtual Reality Techniques in environment adaptation for autistic children	Procedia Computer Science	This paper discusses the architecture design of Virtual environment for autism spectrum disorder, this design aims to save time and costs to provide a real environment for autistic children. Our methodology consists of building environment using Unity3d under the supervision of specialist; this way will allow us to mentor the user’s interaction with the VR system as well as the interaction with t…	2	2	2	1	1	8
41	journalArticle	review	2019	Albuquerque, Anna Priscilla de; Kelner, Judith	Toy user interfaces: Systematic and industrial mapping	Journal of Systems Architecture	Toys are play products designed for leisure and social play activities. Today, play products increasingly incorporate hardware and software computation, often connecting to online services and other computing devices, thus being commonly referred to as “smart toys.” Accordingly, such products can also be categorized as user interfaces as they allow human interaction with digital contents using th…	0	0	1	1	1	3
42	journalArticle	review	2020	Du, Yao; Tekinbas, Katie Salen	Bridging the gap in mobile interaction design for children with disabilities: Perspectives from a pediatric speech language pathologist	International Journal of Child-Computer Interaction	Speech language pathologists (SLPs) work with children with diverse types of disabilities. Their clinical knowledge and experience using mobile technology can inform child–computer researchers novel design techniques to facilitate communication and learning for children with disabilities. This paper presents perspectives from an SLP through an overview of design challenges and opportunities for c…	0	0	0	0	0	0
43	journalArticle	contribution	2020	Zhu, Lingfei; Cao, Qi; Cai, Yiyu	Development of augmented reality serious games with a vibrotactile feedback jacket	Virtual Reality & Intelligent Hardware	Background In the past few years, augmented reality (AR) has rapidly advanced and has been applied in different fields. One of the successful AR applications is the immersive and interactive serious games, which can be used for education and learning purposes. Methods In this project, a prototype of an AR serious game is developed and demonstrated. Gamers utilize a head-mounted device and a vibro…	0	0	2	0	0	2
44	journalArticle	contribution	2018	Cholewa, Nicola; Wołk, Krzysztof; Wołk, Robert	Precise eye-tracking technology in medical communicator prototype	Procedia Computer Science	This article details the process involved in the development of a new and revolutionary solution for medical communication. Our solution precisely tracks head and eye movement and allows the user to interact with an intuitive, pictogram-based interface. Around the world, many people rely on written instruction and verbal or non-verbal communication to accompany medication or provide additional in…	0	1	1	1	0	3
45	journalArticle	contribution	2019	Kalantarian, Haik; Jedoui, Khaled; Washington, Peter; Tariq, Qandeel; Dunlap, Kaiti; Schwartz, Jessey; Wall, Dennis P.	Labeling images with facial emotion and the potential for pediatric healthcare	Artificial Intelligence in Medicine	Autism spectrum disorder (ASD) is a neurodevelopmental disorder characterized by repetitive behaviors, narrow interests, and deficits in social interaction and communication ability. An increasing emphasis is being placed on the development of innovative digital and mobile systems for their potential in therapeutic applications outside of clinical environments. Due to recent advances in the field…	2	2	2	2	2	10
46	journalArticle	review	2015	Benton, Laura; Johnson, Hilary	Widening participation in technology design: A review of the involvement of children with special educational needs and disabilities	International Journal of Child-Computer Interaction	This article presents a review of the design methods and techniques that have been used to involve children with special educational needs and/or disabilities (SEND) in the technology design process. Situating the work within the established child–computer interaction research sub-field of participatory design, we examine the progress that has been made in relation to the participation of this sp…	1	2	0	0	0	3
47	journalArticle	review	2020	Niknejad, Naghmeh; Ismail, Waidah Binti; Mardani, Abbas; Liao, Huchang; Ghani, Imran	A comprehensive overview of smart wearables: The state of the art literature, recent advances, and future challenges	Engineering Applications of Artificial Intelligence	Smart wearables have gained considerable attention from Information Systems (IS) academics, business managers, and health practitioners. In spite of the availability of authentic research studies of smart wearables, there is still a lack of systematic review on the different aspects of smart wearables concept to find the current state of research, particularly from the perspective of IS field. Th…	0	0	0	0	0	0
48	journalArticle	review	2021	Theodoropoulos, Anastasios; Lepouras, George	Augmented Reality and programming education: A systematic review	International Journal of Child-Computer Interaction	In recent years, Augmented Reality (AR) usage in the learning process has been growing. AR tools and environments lead to a variety of positive outcomes and impacts for educational purposes. Similarly, AR is changing the learning process in the Computer Science (CS) Education domain. There are numerous studies that adopt the immersive AR technology in order to improve Computational Thinking (CT) …	0	0	0	0	0	0
49	journalArticle	review	2021	Hassan, Ahmed; Pinkwart, Niels; Shafi, Muhammad	Serious games to improve social and emotional intelligence in children with autism	Entertainment Computing	The use of serious games provides a new dimension for treating individuals with Autism spectrum disorder (ASD). Researchers have carried out a substantial amount of work in this domain with promising results in the past two decades. This study reviews the literature to design serious games to improve social behaviour in an individual with ASD. Forty serious games, developed between 2000 and 2019,…	2	2	1	1	1	7
50	journalArticle	contribution	2022	Shohieb, Samaa M.; Doenyas, Ceymi; Elhady, Abdelghafar M.	Dynamic difficulty adjustment technique-based mobile vocabulary learning game for children with autism spectrum disorder	Entertainment Computing	This article describes the design, implementation, and evaluation of an educational mobile game. Pickstar aims to make vocabulary learning training more accessible to families with ASD, in a way that increases engagement by offering a multisensory experience and by adapting to the level of each player. The game includes two learning approaches: the classical levels advancement approach where the …	2	2	0	1	1	6
51	conferencePaper	contribution	2019	Singh, Katyayani; Shrivastava, Ayushi; Achary, Krishnaveni; Dey, Arindam; Sharma, Ojaswa	Augmented Reality-Based Procedural Task Training Application for Less Privileged Children and Autistic Individuals	The 17th International Conference on Virtual-Reality Continuum and its Applications in Industry	In this work, we evaluate the applicability of using Augmented Reality applications in for enhanced learning experiences for children from less privileged backgrounds, with a focus on autistic population. Such an intervention can prove to be very useful to children with reduced cognitive development. In our evaluation, we compare the AR mode of instruction for a procedural task training, using ta…	2	2	2	0	1	7
52	conferencePaper	review	2018	Soysa, Amani Indunil; Mahmud, Abdullah Al	Assessing tablet applications focused on social interactions: what functionalities do Sri Lankan practitioners want for children with ASD?	Proceedings of the 30th Australian Conference on Computer-Human Interaction	This paper assesses the applicability of commercially available tablet applications targeting the development of social interactions of children with Autism Spectrum Disorder (ASD) in Sri Lanka. We identified seven tablet applications suitable for children with mild to moderate ASD in the age group of 3 to 10 years and evaluated them with 18 practitioners. Our results show that the commercially a…	2	2	0	2	2	8
53	conferencePaper	contribution	2021	Giraud, Tom; Ravenet, Brian; Tai Dang, Chi; Nadel, Jacqueline; Prigent, Elise; Poli, Gael; Andre, Elisabeth; Martin, Jean-claude	“Can you help me move this over there?”: training children with ASD to joint action through tangible interaction and virtual agent	Proceedings of the Fifteenth International Conference on Tangible, Embedded, and Embodied Interaction	New technologies for autism focus on the training of either social skills or motor skills, but not both. Such a dichotomy omits a wide range of joint action tasks that require the coordination of two persons (e.g. moving a heavy furniture). The training of these physical tasks performed in dyad has great potential to foster inclusiveness while having an impact on both social and motor skills. In …	2	2	2	0	1	7
54	conferencePaper	contribution	2017	Abdullah, Muhammad Haziq Lim; Brereton, Margot	Mycalendar: supporting children on the autism spectrum to learn language and appropriate behaviour	Proceedings of the 29th Australian Conference on Computer-Human Interaction	This paper1 presents a study in which a mobile visual calendar application, `MyCalendar' was used to try to support communication and interaction of children with Autism Spectrum Disorder. This paper reports findings on how the App was used in school classrooms. MyCalendar was evaluated with 11 children in an Australian Autism Special Education Unit over six months and was found to stimulate exci…	2	0	0	2	2	6
55	conferencePaper	review	2018	Sharmin, Moushumi; Hossain, Md Monsur; Saha, Abir; Das, Maitraye; Maxwell, Margot; Ahmed, Shameem	From Research to Practice: Informing the Design of Autism Support Smart Technology	Proceedings of the 2018 CHI Conference on Human Factors in Computing Systems	Smart technologies (wearable and mobile devices) show tremendous potential in the detection, diagnosis, and management of Autism Spectrum Disorder (ASD) by enabling continuous real-time data collection, identifying effective treatment strategies, and supporting intervention design and delivery. Though promising, effective utilization of smart technology in aiding ASD is still limited. We propose …	2	2	0	0	1	5
56	conferencePaper	contribution	2019	Garcia-Garcia, Jose Maria; Cabañero, María del Mar; Penichet, Victor M. R.; Lozano, María D.	EmoTEA: Teaching Children with Autism Spectrum Disorder to Identify and Express Emotions	Proceedings of the XX International Conference on Human Computer Interaction	In this paper we present a novel software application developed as a serious game to teach children with Autism Spectrum Disorder (ASD) to identify and express emotions. The system incorporates cutting-edge technology to support innovative interaction mechanisms based on Tangible User Interfaces (TUI) and emotion recognition based on facial expressions. This way, children interact with the system…	2	2	0	1	1	6
57	conferencePaper	contribution	2022	Miri, Pardis; Arora, Mehul; Malhotra, Aman; Flory, Robert; Hu, Stephanie; Lowber, Ashley; Goyal, Ishan; Nguyen, Jacqueline; Hegarty, John P; Kohn, Marlo D; Schneider, David; Culbertson, Heather; Yamins, Daniel L. K.; Fung, Lawrence; Hardan, Antonio; Gross, James J.; Marzullo, Keith	FAR: End-to-End Vibrotactile Distributed System Designed to Facilitate Affect Regulation in Children Diagnosed with Autism Spectrum Disorder Through Slow Breathing	Proceedings of the 2022 CHI Conference on Human Factors in Computing Systems	To address difficulties with affect dysregulation in youth diagnosed with autism spectrum disorder (ASD), we designed and developed an end-to-end vibrotactile breathing pacer system and evaluated its usability. In this paper we describe the system architecture and the features we deployed for this system based on expert advice and reviews. Through piloting this system with one child diagnosed wit…	2	2	0	0	1	5
58	conferencePaper	contribution	2018	Li, Beibin; Atyabi, Adham; Kim, Minah; Barney, Erin; Ahn, Amy Yeojin; Luo, Yawen; Aubertine, Madeline; Corrigan, Sarah; St. John, Tanya; Wang, Quan; Mademtzi, Marilena; Best, Mary; Shic, Frederick	Social Influences on Executive Functioning in Autism: Design of a Mobile Gaming Platform	Proceedings of the 2018 CHI Conference on Human Factors in Computing Systems	Most studies of executive function (EF) in Autism Spectrum Disorder (ASD) focus on cognitive information processing, emphasizing less the social interaction deficits core to ASD. We designed a mobile game that uses social and nonsocial stimuli to assess children's EF skills. The game comprised three components involving different EF skills: cognitive flexibility (shifting/inference), inhibitory c…	2	0	0	2	1	5
59	conferencePaper	contribution	2016	Alessandrini, Andrea; Loux, Victor; Serra, Gabriel Ferreira; Murray, Cormac	Designing ReduCat: Audio-Augmented Paper Drawings Tangible Interface in Educational Intervention for High-Functioning Autistic Children	Proceedings of the The 15th International Conference on Interaction Design and Children	This paper describes the design of ReduCat, an audio-augmented paper drawings tangible user interface (TUI) system intended to support educational intervention for high-functioning children diagnosed with autism spectrum disorder (ASD). The system records audio snippets on standard paper drawings using a tangible user interface that can be shared between the therapist and the child. ReduCat is de…	2	2	1	0	1	6
60	conferencePaper	review	2019	Motti, Vivian Genaro	Designing emerging technologies for and with neurodiverse users	Proceedings of the 37th ACM International Conference on the Design of Communication	This paper presents the findings of a literature review on smart technologies for neurodiverse users. The analysis of the literature indicates that most technologies implemented consist of games to train neurodiverse individuals on self-regulation, attention, and communication skills. The studies are conducted in the field, often involving a limited number of participants. The age of the particip…	1	2	0	0	1	4
61	conferencePaper	review	2020	Branco, Karina da Silva Castelo; Pinheiro, Valéria Maria da S.; Damian, Adriana Lopes; Marques, Anna Beatriz	Investigating the first user experience and accessibility of educational applications for autistic children	Proceedings of the 19th Brazilian Symposium on Human Factors in Computing Systems	The use of technologies for teaching children with Autistic Spectrum Disorder (ASD) has been addressed by many authors, but it is still relevant to investigate whether the applications developed for this target audience promote positive user experience. This paper reports a study that evaluates educational applications developed for children with ASD, focusing on their first experience of use and…	0	0	0	0	0	0	non english
62	conferencePaper	review	2018	Cordeiro, Rafael F.; Ferreira, Williby S.; Aguiar, Yuska P. C.; Saraiva, Juliana A. G.; Tardif, Carole; Galy, Edith	The Brazilian Challenge to Accessibility and Digital Inclusion for People With Autistic Spectrum Disorders	Proceedings of the 17th Brazilian Symposium on Human Factors in Computing Systems	This paper describes the outcome of a literature systematic review on methods, methodologies, and technology solutions for people with Autism Spectrum Disorder (ASD). This specific domain aroused interest in consequence of (i) the new diagnostic perspective for ASD from DSM-5; (ii) the National Policy for the Protection of the Rights of Persons with ASD (Law 12.764); and; (iii) the guidelines of …	0	0	0	0	0	0	non english
63	conferencePaper	contribution	2019	Hachisu, Taku; Bourreau, Baptiste; Suzuki, Kenji	EnhancedTouchX: Smart Bracelets for Augmenting Interpersonal Touch Interactions	Proceedings of the 2019 CHI Conference on Human Factors in Computing Systems	EnhancedTouchX, a bracelet-type interpersonal body area network device, not only detects but also quantifies interpersonal hand-to-hand touch interactions. Without any wired connection, it can identify the direction and gestures of a touch. The developed device can connect to an external device via Bluetooth Low Energy for monitoring and logging where, when, how long, who, and how the touch inter…	0	0	0	0	0	0
64	conferencePaper	review	2021	Duval, Jared; Altarriba Bertran, Ferran; Chen, Siying; Chu, Melissa; Subramonian, Divya; Wang, Austin; Xiang, Geoffrey; Kurniawan, Sri; Isbister, Katherine	Chasing Play on TikTok from Populations with Disabilities to Inspire Playful and Inclusive Technology Design	Proceedings of the 2021 CHI Conference on Human Factors in Computing Systems	There is an open call for technology to be more playful [5, 79] and for tech design to be more inclusive of people with disabilities [80]. In the era of COVID19, it is often unsafe for the public in general and people with disabilities, in particular, to engage in in-person design exercises using traditional methods. This presents a missed opportunity as these populations are already sharing play…	1	0	0	2	0	3
65	conferencePaper	contribution	2019	Mohd, Che Ku Nuraini Che Ku; Shahbodin, Faaizah; Jano, Zanariah; Azni, A. H.	Visual Perception Games for Autistic Learners: Design & Development	Proceedings of the 2019 Asia Pacific Information Technology Conference	The use of information communication technologies (ICTs) in therapy offers new perspectives for treating many domains in individuals with autism spectrum disorders (ASD) because it is used in many different ways and settings and they are attractive to the patients. Students with autism have a high incidence of visual perception problems. They often have difficulty recognizing, remembering, organi…	2	2	0	0	0	4
66	conferencePaper	contribution	2015	Yaneva, Victoria; Temnikova, Irina; Mitkov, Ruslan	Accessible Texts for Autism: An Eye-Tracking Study	Proceedings of the 17th International ACM SIGACCESS Conference on Computers & Accessibility	People with Autism Spectrum Disorder (ASD) are known to experience difficulties in reading comprehension, as well as to have unusual attention patterns, which makes the development of user-centred tools for this population a challenging task. This paper presents the first study to use eye-tracking technology with ASD participants in order to evaluate text documents. Its aim is two-fold. First, it…	2	1	0	1	2	6
67	conferencePaper	contribution	2019	Venuprasad, Pranav; Dobhal, Tushal; Paul, Anurag; Nguyen, Tu N. M.; Gilman, Andrew; Cosman, Pamela; Chukoskie, Leanne	Characterizing joint attention behavior during real world interactions using automated object and gaze detection	Proceedings of the 11th ACM Symposium on Eye Tracking Research & Applications	Joint attention is an essential part of the development process of children, and impairments in joint attention are considered as one of the first symptoms of autism. In this paper, we develop a novel technique to characterize joint attention in real time, by studying the interaction of two human subjects with each other and with multiple objects present in the room. This is done by capturing the…	1	1	1	1	1	5
68	journalArticle	contribution	2017	Bozgeyikli, Lal; Bozgeyikli, Evren; Raij, Andrew; Alqasemi, Redwan; Katkoori, Srinivas; Dubey, Rajiv	Vocational Rehabilitation of Individuals with Autism Spectrum Disorder with Virtual Reality	ACM Transactions on Accessible Computing	In this article, a virtual reality system for vocational rehabilitation of individuals with disabilities (VR4VR) is presented. VR4VR uses immersive virtual environments to assess and train individuals with cognitive and physical disabilities. This article focuses on the system modules that were designed and developed for the Autism Spectrum Disorder (ASD) population. The system offers training on…	2	0	2	0	1	5
69	journalArticle	contribution	2021	Zheng, Z. Kevin; Sarkar, Nandan; Swanson, Amy; Weitlauf, Amy; Warren, Zachary; Sarkar, Nilanjan	CheerBrush: A Novel Interactive Augmented Reality Coaching System for Toothbrushing Skills in Children with Autism Spectrum Disorder	ACM Transactions on Accessible Computing	Autism Spectrum Disorder (ASD) is a common neurodevelopmental disorder that impacts one in every 54 children in the United States. Some children with ASD have learning and fine motor skill challenges that contribute to difficulties completing daily living tasks such as toothbrushing. Lack of toothbrushing skills may cause increased need for dental care and negative social feedback from peers. Tec…	2	2	2	0	1	7
70	journalArticle	contribution	2017	Washington, Peter; Voss, Catalin; Kline, Aaron; Haber, Nick; Daniels, Jena; Fazel, Azar; De, Titas; Feinstein, Carl; Winograd, Terry; Wall, Dennis	SuperpowerGlass: A Wearable Aid for the At-Home Therapy of Children with Autism	Proceedings of the ACM on Interactive, Mobile, Wearable and Ubiquitous Technologies	We have developed a system for automatic facial expression recognition running on Google Glass, delivering real-time social cues to children with Autism Spectrum Disorder (ASD). The system includes multiple mechanisms to engage children and their parents, who administer this technology within the home. We completed an at-home design trial with 14 families that used the learning aid over a 3-month…	2	2	1	1	2	8
71	journalArticle	review	2019	Spiel, Katta; Frauenberger, Christopher; Keyes, Os; Fitzpatrick, Geraldine	Agency of Autistic Children in Technology Research—A Critical Literature Review	ACM Transactions on Computer-Human Interaction	Autistic children are increasingly a focus of technology research within the Human-Computer Interaction (HCI) community. We provide a critical review of the purposes of these technologies and how they discursively conceptualise the agency of autistic children. Through our analysis, we establish six categories of these purposes: behaviour analysis, assistive technologies, education, social skills,…	2	2	1	1	1	7
72	journalArticle	contribution	2021	Amado, M.L.; Ruiz, L.C.; Andrade-Arenas, L.	Prototype of an augmented reality application for cognitive improvement in children with autism using the DesingScrum methodology	Advances in Science, Technology and Engineering Systems	In this COVID-19 pandemic, it has been registered that children with autism are not learning properly with this virtual modality in Peruvian education. The main objective of this research work is to design a mobile application with augmented reality so that autistic children can improve their cognitive development in their virtual and face-to-face classes, the chosen methodology is DesingScrum wh…	2	2	2	2	2	10
73	journalArticle	review	2020	Romero, M.R.; Macas, E.; Harari, I.; Diaz, J.	Is It Possible to Improve the Learning of Children with ASD Through Augmented Reality Mobile Applications?	Communications in Computer and Information Science	At present, many researchers and software companies have created a number of mobile applications based on augmented reality that promote learning spaces in children, however, we find few studies where an intervention is carried out with this emerging technology in children with autism. This research sought to verify whether mobile applications can be used in teaching-learning processes in childre…	0	0	0	0	0	0	non english
74	journalArticle	contribution	2019	Mazumdar, A.; Chatterjee, B.; Banerjee, M.; Bhati, I.H.	Mobile application based modified screening and assessment tools for children with autism	International Journal of Interactive Mobile Technologies	The researchers have focused on mobile application of screening tool to profile a child according to the degree of autism as per Indian Scale for Assessment of Autism (ISAA) with some modification. The work also emphasizes on practical implementation of various educational assessment tools viz. Indian Portage guide, BASIC-MR (Behavioural Assessment Scales for Indian Children with Mental Retardati…	2	1	0	2	1	6
75	journalArticle	contribution	2019	Tang, T.Y.; Xu, J.; Winoto, P.	An Augmented Reality-Based Word-Learning Mobile Application for Children with Autism to Support Learning Anywhere and Anytime: Object Recognition Based on Deep Learning	Lecture Notes in Computer Science (including subseries Lecture Notes in Artificial Intelligence and Lecture Notes in Bioinformatics)	An abundant earlier controlled studies have underscored the importance of early diagnosis and intervention in autism. Over the past several years, thanks to technological advances, we have witnessed a large number of technology-based teaching and learning applications for children with autism. Among them, augmented reality-based ones have gained much attention recently due to its unique benefits …	2	2	2	2	2	10
76	conferencePaper	contribution	2016	Voss, C.; Washington, P.; Haber, N.; Kline, A.; Daniels, J.; Fazel, A.; De, T.; McCarthy, B.; Feinstein, C.; Winograd, T.; Wall, D.	Superpower Glass: Delivering unobtrusive eal-Time social cues in wearable systems	UbiComp 2016 Adjunct - Proceedings of the 2016 ACM International Joint Conference on Pervasive and Ubiquitous Computing	We have developed a system for automatic facial expression recognition, which runs on Google Glass and delivers real-Time social cues to the wearer. We evaluate the system as a behavioral aid for children with Autism Spectrum Disorder (ASD), who can greatly benefit from real-Time non-invasive emotional cues and are more sensitive to sensory input than neurotypically developing children. In additi…	2	2	1	1	2	8
77	journalArticle	review	2014	Signore, A.; Balasi, P.; Yuan, T.	You talk! - You vs autism	Lecture Notes in Computer Science (including subseries Lecture Notes in Artificial Intelligence and Lecture Notes in Bioinformatics)	This paper reports our work in developing a mobile application, which helps autistic children communicate with those around them, by using PECS symbols to formulate a sentence and later on speak it out loud. The appli-cation in question has gone through a rigorous development process: both the requirements gathering and evaluation for this project have been conducted with experts in the world of …	1	1	1	1	1	5
78	conferencePaper	contribution	2012	Escobedo, L.; Nguyen, D.H.; Boyd, L.A.; Hirano, S.H.; Rangel, A.; García-Rosas, D.; Tentori, M.; Hayes, G.R.	MOSOCO: A mobile assistive tool to support children with autism practicing social skills in real-life situations	Conference on Human Factors in Computing Systems - Proceedings	MOSOCO is a mobile assistive application that uses augmented reality and the visual supports of a validated curriculum, the Social Compass, to help children with autism practice social skills in real-life situations. In this paper, we present the results of a seven-week deployment study of MOSOCO in a public school in Southern California with both students with autism and neurotypical students. T…	2	2	2	2	2	10

## Sheet: after QAS
Nr. Crt	Item Type	Contribution or review	Publication Year	Author	Title	Publication Title	Abstract Note	CE1	CE2	CE3	CE4	CE5	Total	Observations									File Attachments
1	journalArticle	review	2021	Lian, Xiaojie; Sunar, Mohd Shahrizal	Mobile Augmented Reality Technologies for Autism Spectrum Disorder Interventions: A Systematic Literature Review	APPLIED SCIENCES-BASEL	Over the past decade, enhanced computing capabilities and mobile technologies have begotten the upsurge of innovative mobile health (mHealth) solutions, and many research efforts have occurred recently in the area of technology-based interventions (TBI) for autism spectrum disorders (ASD). Mobile augmented reality (MAR) refers to AR systems that use the handheld mobile device medium (mobile phone…	2	2	2	2	2	10										C:\Users\vladt\Zotero\storage\V27ZE57R\Lian and Sunar - 2021 - Mobile Augmented Reality Technologies for Autism S.pdf
2	conferencePaper	contribution	2013	Vullamparthi, Annie Joyce; Nelaturu, Sarat Chandra Babu; Mallaya, Dakshayani D.; Chandrasekhar, S.	Assistive Learning for Children with Autism using Augmented Reality	2013 IEEE FIFTH INTERNATIONAL CONFERENCE ON TECHNOLOGY FOR EDUCATION (T4E 2013)	Innovative computer aided solutions can serve as effective teaching-learning as-well-as assistive aids for children with autism and mild mental retardation. Teaching children with the help of day-to-day real time objects in the environment, by adding parent's voice/narration, associating virtual 3D images and rendering them on mobiles, would enhance the learning process. Augmented Reality (AR) is…	2	2	2	2	2	10										C:\Users\vladt\Zotero\storage\CIERXZYG\Vullamparthi et al. - 2013 - Assistive Learning for Children with Autism using .pdf
3	conferencePaper	contribution	2020	Bouaziz, Rahma; Alhejaili, Maimounah; Al-Saedi, Raneem; Mihdhar, Abrar; Alsarrani, Jawaher	Using Marker Based Augmented Reality to teach autistic eating skills	2020 IEEE INTERNATIONAL CONFERENCE ON ARTIFICIAL IN℡LIGENCE AND VIRTUAL REALITY (AIVR 2020)	Autistic children suffer from distraction and difficulty in learning. The research is still ongoing continues to find suitable ways to help autistic children learn and live normally. Recently, the use of digital technologies in supporting children with Autism has increased dramatically. We focus on problems that autistic children face in the learning process. We propose a new learning system base…	2	2	2	2	2	10										C:\Users\vladt\Zotero\storage\RSHLNAUD\Bouaziz et al. - 2020 - Using Marker Based Augmented Reality to teach auti.pdf
4	conferencePaper	contribution	2017	Pradibta, Hendra; Wijaya, Indra Dharma	Designing AR Daily Prayers for Children with ASD	2017 INTERNATIONAL SEMINAR ON APPLICATION FOR TECHNOLOGY OF INFORMATION AND COMMUNICATION (ISEMANTIC)	An Individual with Autism Spectrum Disorder is an individual that is diagnosed of having a developmental disorder before the age of 3 years old. The diagnosis is focused on communication disorders, social interaction, and behavior. Disruption of this development requires parents, teachers, and therapists to provide an appropriate learning model that has a positive impact on the individual with Au…	2	2	2	2	1	9										C:\Users\vladt\OneDrive\personal\documente\autism assisant\rapoarte\doc\articole extra zotero\1570392077.pdf
5	journalArticle	contribution	2019	Abou El-Seoud, M. Samir; Halabi, Osama; Geroimenko, Vladimir	Assisting Individuals with Autism and Cognitive Disorders: An Augmented Reality based Framework	INTERNATIONAL JOURNAL OF ONLINE AND BIOMEDICAL ENGINEERING	Individuals with autism require systematic assistance while dealing with the surrounding environment and its objects. The project aim is to develop a framework that could be of substantial help to people with autism and cognitive disorders. The framework is based on common mobile devices and freely available Augmented Reality (AR) applications. The Augmented Reality used in our approach is marker…	2	2	2	2	2	10										C:\Users\vladt\Zotero\storage\FCK2249L\Abou El-Seoud et al. - 2019 - Assisting Individuals with Autism and Cognitive Di.pdf
6	journalArticle	contribution	2022	Hashim, Haida Umiera; Yunus, Melor Md; Norman, Helmi	`AReal-Vocab': An Augmented Reality English Vocabulary Mobile Application to Cater to Mild Autism Children in Response towards Sustainable Education for Children with Disabilities	SUSTAINABILITY	The American Psychiatric Association defines autism spectrum disorder as a neurological illness, in which children with the disorder have trouble communicating socially or have a set of behaviours that are recurrent or restricted. Autism learners are mostly visual method learners who learn best through pictures and visuals. Most learners with autism struggle to learn new terminology due to their …	2	2	2	2	2	10										C:\Users\vladt\Zotero\storage\PYUP8GCA\Hashim et al. - 2022 - `AReal-Vocab' An Augmented Reality English Vocabu.pdf
7	journalArticle	contribution	2022	Wan, Guobin; Deng, Fuhao; Jiang, Zijian; Song, Sifan; Hu, Di; Chen, Lifu; Wang, Haibo; Li, Miaochun; Chen, Gong; Yan, Ting; Su, Jionglong; Zhang, Jiaming	FECTS: A Facial Emotion Cognition and Training System for Chinese Children with Autism Spectrum Disorder	COMPUTATIONAL IN℡LIGENCE AND NEUROSCIENCE	Traditional training methods such as card teaching, assistive technologies (e.g., augmented reality/virtual reality games and smartphone apps), DVDs, human-computer interactions, and human-robot interactions are widely applied in autistic rehabilitation training in recent years. In this article, we propose a novel framework for human-computer/robot interaction and introduce a preliminary interven…	2	2	0	1	2	7										C:\Users\vladt\Zotero\storage\ZGU5M4RJ\Wan et al. - 2022 - FECTS A Facial Emotion Cognition and Training Sys.pdf
8	conferencePaper	contribution	2015	Nubia, Rincon M.; Fabian, Garay R.; Wilson, Rodriguez A.; Wilmer, Perez B.	Development of a Mobile Application in Augmented Reality to Improve the Communication Field of Autistic Children at a Neurorehabilitar Clinic	2015 WORKSHOP ON ENGINEERING APPLICATIONS - INTERNATIONAL CONGRESS ON ENGINEERING (WEA)	An augmented reality mobile application to improve the communication field in children whit autism from the Neurorehabilitar Clinic was developed, assessing the aspects to determine its functionality and use in cognitive therapies of perceptive identification. Range of physical variables were established through evaluating its performance in a variety of environments.	2	2	2	2	2	10										C:\Users\vladt\OneDrive\personal\documente\autism assisant\rapoarte\doc\articole extra zotero\Development_of_a_mobile_application_in_augmented_reality_to_improve_the_communication_field_of_autistic_children_at_a_Neurorehabilitar_Clinic.pdf
9	conferencePaper	contribution	2020	Wang, Katherine; Zhang, Bingqing; Cho, Youngjun	Using Mobile Augmented Reality to Improve Attention in Adults with Autism Spectrum Disorder	CHI'20: EXTENDED ABSTRACTS OF THE 2020 CHI CONFERENCE ON HUMAN FACTORS IN COMPUTING SYSTEMS	Adults on the autism spectrum commonly experience impairments in attention management that hinder many other cognitive functions necessary to appreciate relationships between sensory stimuli. As autistic individuals generally identify as visual learners, the effective use of visual aids can be critical in developing life skills. In this brief paper, we propose a Mobile Augmented Reality for Atten…	2	0	2	2	2	8										C:\Users\vladt\Zotero\storage\U22R9C9L\Wang et al. - 2020 - Using Mobile Augmented Reality to Improve Attentio.pdf
10	conferencePaper	contribution	2019	Tang, Tiffany Y.; Xu, Jiasheng; Winoto, Pinata	Automatic Object Recognition in a Light-Weight Augmented Reality-based Vocabulary Learning Application for Children with Autism	3RD INTERNATIONAL CONFERENCE ON INNOVATION IN ARTIFICIAL IN℡LIGENCE (ICIAI 2019)	A number of previous controlled studies have underscored the importance of early diagnosis and intervention in autism. However, despite the technological advances, augmented reality-based (AR) intervention for Chinese autistic children is still rare, which motivates our study. In particular, in this paper, we present a mobile vocabulary-learning application for Chinese autistic children by creati…	2	2	2	2	2	10										C:\Users\vladt\OneDrive\personal\documente\autism assisant\rapoarte\doc\articole extra zotero\10.1145@3319921.3319945.pdf
11	conferencePaper	contribution	2021	Kavitha, V; Mohan, Ashwin; Prabhu, Darshan S.	Immersive Learning Aid for Children with Autism(ASD) using Object Recognition	ICSPC'21: 2021 3RD INTERNATIONAL CONFERENCE ON SIGNAL PROCESSING AND COMMUNICATION (ICPSC)	Autism Spectrum Disorder is a chronic developmental disorder afflicting patients in their early formative years. Without a definitive cure, children can experience a spectrum of symptoms from difficulties with communication, social interaction, and obsessive/repetitive behaviour. These symptoms affect the children's opportunities to experience and learn ideas and concepts, unlike their peers. Wit…	2	2	2	2	2	10										C:\Users\vladt\Zotero\storage\ZLZII59Y\Kavitha et al. - 2021 - Immersive Learning Aid for Children with Autism(AS.pdf
12	journalArticle	review	2020	Valentine, Althea Z.; Brown, Beverley J.; Groom, Madeleine J.; Young, Emma; Hollis, Chris; Hall, Charlotte L.	A systematic review evaluating the implementation of technologies to assess, monitor and treat neurodevelopmental disorders: A map of the current evidence	CLINICAL PSYCHOLOGY REVIEW	Technology-based interventions provide an attractive option for improving service provision for neurodevelopmental disorders (NDD), for example, widening access to interventions, objective assessment, and monitoring; however, it is unclear whether there is sufficient evidence to support their use in clinical settings. This review provides an evidence map describing how technology is implemented i…	1	2	2	2	1	8										C:\Users\vladt\Zotero\storage\ZKGDXC74\Valentine et al. - 2020 - A systematic review evaluating the implementation .pdf
13	conferencePaper	contribution	2022	T, Nithya Shree; Selvarani, A Grace	An Interactive Number Learning Augmented Reality Application for Autistic Preschool Children	2022 International Conference on Computer Communication and Informatics (ICCCI)	Autism in children is characterized by challenges that include conditions like speech and non-verbal disorder, lack of social interactivity, low cognitive skills, and repetitive behavioral regulation. Augmented Reality (AR) is an enhanced version of the real world by overlaying digital elements and this technology is used to build up engagement and motivation to learn for children with autistic d…	2	2	2	2	2	10										C:\Users\vladt\Zotero\storage\VG48VZDK\T and Selvarani - 2022 - An Interactive Number Learning Augmented Reality A.pdf
14	conferencePaper	review	2019	Khowaja, Kamran; Al-Thani, Dena; Banire, Bilikis; Salim, Siti Salwah; Shah, Asadullah	Use of augmented reality for social communication skills in children and adolescents with autism spectrum disorder (ASD): A systematic review	2019 IEEE 6th International Conference on Engineering Technologies and Applied Sciences (ICETAS)	The purpose of this review is to provide a systematic analysis of studies investigating the use of augmented reality (AR) to improve the social communications skills of individuals (children and adults) diagnosed with autism spectrum disorder (ASD). This review synthesizes the AR technology, research design, data collection methods, settings, and intervention outcomes. Across the studies, the eff…	2	2	2	1	2	9										C:\Users\vladt\Zotero\storage\ZWSL4MS7\Khowaja et al. - 2019 - Use of augmented reality for social communication .pdf
15	conferencePaper	contribution	2020	Xia, Mengting; Chen, Nan; Tang, Yuemin; Zhu, Zhigang	ParaShop: A Mobile AR App in Assisting People with ASD in Shopping	2020 IEEE MIT Undergraduate Research Technology Conference (URTC)	Approximately 1 in 160 children worldwide is diagnosed with Autism Spectrum Disorder (ASD). ASD prevalence is on the rise in the United States. Virtual reality (VR) techniques have been tried in several studies to improve the shopping skills of people with ASD. However, in these VR applications, the effectiveness in training people with ASD in shopping has never been tested in the real-world envi…	2	2	2	2	2	10										C:\Users\vladt\Zotero\storage\57JC3SC7\Xia et al. - 2020 - ParaShop A Mobile AR App in Assisting People with.pdf
16	conferencePaper	contribution	2017	Silva, Salatiel Dantas; Mendes Neto, Francisco Milton; Monteiro de Lima, Rodrigo; de Macêdo, Francisco Tailanio; Sousa Santo, Jhonny Robert; Silva, Washington Luís Nicácio	Knowledgemon Hunter: A Serious Game with Geolocation to Support Learning of Children with Autism and Learning Difficulties	2017 19th Symposium on Virtual and Augmented Reality (SVR)	Autism Spectrum Disorder (ASD) is a behavioral syndrome with different etiologies, deeply affecting the process of child development. Children with ASD have some characteristics in common such as the inability to relate to other people, leading to isolation, communication disorders and obsessive concern for what is unchanging. In addition, these people may experience learning difficulties in vari…	2	2	2	2	1	9										C:\Users\vladt\Zotero\storage\6RUNHL5K\Silva et al. - 2017 - Knowledgemon Hunter A Serious Game with Geolocati.pdf
17	journalArticle	review	2021	Farzana, Walia; Sarker, Farhana; Chau, Tom; Mamun, Khondaker A.	Technological Evolvement in AAC Modalities to Foster Communications of Verbally Challenged ASD Children: A Systematic Review	IEEE Access	Augmentative and Alternative Communication (AAC) emerged as a combination of methods or strategies that constitute any device, such as Speech Generating Device (SGD), Program (mobile applications), Procedure (PECS, Picture Exchange Communication System), which enhances individual’s communication ability. Autism Spectrum Disorder (ASD) is a spectrum of comprehensive neurodevelopment disorder that …	2	2	1	2	2	9										C:\Users\vladt\Zotero\storage\IMX8YC2P\Farzana et al. - 2021 - Technological Evolvement in AAC Modalities to Fost.pdf
18	conferencePaper	contribution	2021	Gulati, Rishi; Handa, Kunal	Towards Development Of A Virtual Reality Game For Children With Autism Spectrum Disorder	2021 Third International Conference on Intelligent Communication Technologies and Virtual Mobile Networks (ICICV)	Children suffering from ASD or disorders with similar symptoms find it cumbersome to efficaciously develop, use and polish their cogent, motor, communication and cognitive skills which might come easily to other children belonging to the same age bracket. Not only does it thwarts their development but also affects them on a psychological level by causing abasement and lowering their morale. The p…	2	2	2	0	1	7										C:\Users\vladt\Zotero\storage\Z3A5TGCP\Gulati and Handa - 2021 - Towards Development Of A Virtual Reality Game For .pdf
19	journalArticle	contribution	2014	Escobedo, Lizbeth; Tentori, Mónica; Quintana, Eduardo; Favela, Jesus; Garcia-Rosas, Daniel	Using Augmented Reality to Help Children with Autism Stay Focused	IEEE Pervasive Computing	Children with autism have difficulty sustaining their selective attention during therapy sessions. Attention management techniques involve the use of verbal and visual prompting, annotated on top of the physical objects used during therapies. Here, the authors explore how augmented reality helps integrate the physical and digital worlds, mimicking current strategies for attention management in au…	2	2	2	2	2	10										C:\Users\vladt\Zotero\storage\5VC9NNEQ\Escobedo et al. - 2014 - Using Augmented Reality to Help Children with Auti.pdf
20	conferencePaper	contribution	2019	Machado, Eduardo; Carrillo, Ivan; Saldana, David; Chen, Feng; Chen, Liming	An Assistive Augmented Reality-based Smartglasses Solution for Individuals with Autism Spectrum Disorder	2019 IEEE Intl Conf on Dependable, Autonomic and Secure Computing, Intl Conf on Pervasive Intelligence and Computing, Intl Conf on Cloud and Big Data Computing, Intl Conf on Cyber Science and Technology Congress (DASC/PiCom/CBDCom/CyberSciTech)	Acquiring daily living skills can be difficult for children and adults with autism spectrum disorders (ASD). Increasing evidences indicate that classic occupational interventions approaches such as Discrete Trial Teaching(DTT) results to be boring and frustrating to individuals with ASD. As consequence, they spend most of the time off task and face difficulties to sustaining their selective atten…	2	2	2	2	2	10										C:\Users\vladt\Zotero\storage\87MLY4SZ\Machado et al. - 2019 - An Assistive Augmented Reality-based Smartglasses .pdf
21	conferencePaper	contribution	2016	Gelsomini, Mirko; Garzotto, Franca; Montesano, Daniele; Occhiuto, Daniele	Wildcard: A wearable virtual reality storytelling tool for children with intellectual developmental disability	2016 38th Annual International Conference of the IEEE Engineering in Medicine and Biology Society (EMBC)	Our research aims at supporting existing therapies for children with intellectual and developmental disorders (IDD). The personal and social autonomy is the desired end state to be achieved to enable a smooth integration in the real world. We developed and tested a framework for storytelling and learning activities that exploits an immersive virtual reality viewer to interact with target users. W…	1	2	2	1	1	7										C:\Users\vladt\Zotero\storage\M7AGKLHE\Gelsomini et al. - 2016 - Wildcard A wearable virtual reality storytelling .pdf
22	journalArticle	review	2019	Teófilo, Mauro R. S.; Lourenço, Alvaro A. B.; Postal, Juliana; Silva, Yuri M. L. R.; Lucena, Vicente F.	The Raising Role of Virtual Reality in Accessibility Systems	Procedia Computer Science	This work presents a review, which covers some findings of the accessibility research using virtual reality systems, ranging years from 1996 to 2017, and fields such as children, autism, motor rehabilitation, Parkinson disease, and inclusion for the impaired. After this initial review, authors present three of their studies on the latter subject, with the topics of structural accessibility system…	1	1	2	1	2	7										C:\Users\vladt\Zotero\storage\5GLWU6FC\Teófilo et al. - 2019 - The Raising Role of Virtual Reality in Accessibili.pdf
23	journalArticle	contribution	2016	Chen, Chien-Hsu; Lee, I.-Jui; Lin, Ling-Yi	Augmented reality-based video-modeling storybook of nonverbal facial cues for children with autism spectrum disorder to improve their perceptions and judgments of facial expressions and emotions	Computers in Human Behavior	Autism spectrum disorders (ASD) are characterized by a reduced ability to understand the emotions of other people. Increasing evidence indicates that children with ASD might not recognize or understand crucial nonverbal behaviors, which likely causes them to ignore nonverbal gestures and social cues, like facial expressions, that usually aid social interaction. We used an augmented reality (AR)-b…	2	2	2	2	2	10										C:\Users\vladt\Zotero\storage\98CWU89J\Chen et al. - 2016 - Augmented reality-based video-modeling storybook o.pdf
24	journalArticle	contribution	2019	Sait, Maooadah; Alattas, Amany; Omar, Ammnah; Almalki, Salwa; Sharf, Snaa; Alsaggaf, Ebtehal	Employing Virtual Reality Techniques in environment adaptation for autistic children	Procedia Computer Science	This paper discusses the architecture design of Virtual environment for autism spectrum disorder, this design aims to save time and costs to provide a real environment for autistic children. Our methodology consists of building environment using Unity3d under the supervision of specialist; this way will allow us to mentor the user’s interaction with the VR system as well as the interaction with t…	2	2	2	1	1	8										C:\Users\vladt\Zotero\storage\QBUKQ9S9\Sait et al. - 2019 - Employing Virtual Reality Techniques in environmen.pdf
25	journalArticle	contribution	2019	Kalantarian, Haik; Jedoui, Khaled; Washington, Peter; Tariq, Qandeel; Dunlap, Kaiti; Schwartz, Jessey; Wall, Dennis P.	Labeling images with facial emotion and the potential for pediatric healthcare	Artificial Intelligence in Medicine	Autism spectrum disorder (ASD) is a neurodevelopmental disorder characterized by repetitive behaviors, narrow interests, and deficits in social interaction and communication ability. An increasing emphasis is being placed on the development of innovative digital and mobile systems for their potential in therapeutic applications outside of clinical environments. Due to recent advances in the field…	2	2	2	2	2	10										C:\Users\vladt\Zotero\storage\C7V8QMDJ\Kalantarian et al. - 2019 - Labeling images with facial emotion and the potent.pdf
26	journalArticle	review	2021	Hassan, Ahmed; Pinkwart, Niels; Shafi, Muhammad	Serious games to improve social and emotional intelligence in children with autism	Entertainment Computing	The use of serious games provides a new dimension for treating individuals with Autism spectrum disorder (ASD). Researchers have carried out a substantial amount of work in this domain with promising results in the past two decades. This study reviews the literature to design serious games to improve social behaviour in an individual with ASD. Forty serious games, developed between 2000 and 2019,…	2	2	1	1	1	7										C:\Users\vladt\Zotero\storage\ILLWT4QT\Hassan et al. - 2021 - Serious games to improve social and emotional inte.pdf
27	conferencePaper	contribution	2019	Singh, Katyayani; Shrivastava, Ayushi; Achary, Krishnaveni; Dey, Arindam; Sharma, Ojaswa	Augmented Reality-Based Procedural Task Training Application for Less Privileged Children and Autistic Individuals	The 17th International Conference on Virtual-Reality Continuum and its Applications in Industry	In this work, we evaluate the applicability of using Augmented Reality applications in for enhanced learning experiences for children from less privileged backgrounds, with a focus on autistic population. Such an intervention can prove to be very useful to children with reduced cognitive development. In our evaluation, we compare the AR mode of instruction for a procedural task training, using ta…	2	2	2	0	1	7										C:\Users\vladt\OneDrive\personal\documente\autism assisant\rapoarte\doc\articole extra zotero\singh2019.pdf
28	conferencePaper	review	2018	Soysa, Amani Indunil; Mahmud, Abdullah Al	Assessing tablet applications focused on social interactions: what functionalities do Sri Lankan practitioners want for children with ASD?	Proceedings of the 30th Australian Conference on Computer-Human Interaction	This paper assesses the applicability of commercially available tablet applications targeting the development of social interactions of children with Autism Spectrum Disorder (ASD) in Sri Lanka. We identified seven tablet applications suitable for children with mild to moderate ASD in the age group of 3 to 10 years and evaluated them with 18 practitioners. Our results show that the commercially a…	2	2	0	2	2	8										C:\Users\vladt\OneDrive\personal\documente\autism assisant\rapoarte\doc\articole extra zotero\10.1145@3292147.3292164.pdf
29	conferencePaper	contribution	2021	Giraud, Tom; Ravenet, Brian; Tai Dang, Chi; Nadel, Jacqueline; Prigent, Elise; Poli, Gael; Andre, Elisabeth; Martin, Jean-claude	“Can you help me move this over there?”: training children with ASD to joint action through tangible interaction and virtual agent	Proceedings of the Fifteenth International Conference on Tangible, Embedded, and Embodied Interaction	New technologies for autism focus on the training of either social skills or motor skills, but not both. Such a dichotomy omits a wide range of joint action tasks that require the coordination of two persons (e.g. moving a heavy furniture). The training of these physical tasks performed in dyad has great potential to foster inclusiveness while having an impact on both social and motor skills. In …	2	2	2	0	1	7										; C:\Users\vladt\Zotero\storage\KNNRLAEV\Giraud et al. - 2021 - “Can you help me move this over there” training .pdf
34	journalArticle	contribution	2021	Zheng, Z. Kevin; Sarkar, Nandan; Swanson, Amy; Weitlauf, Amy; Warren, Zachary; Sarkar, Nilanjan	CheerBrush: A Novel Interactive Augmented Reality Coaching System for Toothbrushing Skills in Children with Autism Spectrum Disorder	ACM Transactions on Accessible Computing	Autism Spectrum Disorder (ASD) is a common neurodevelopmental disorder that impacts one in every 54 children in the United States. Some children with ASD have learning and fine motor skill challenges that contribute to difficulties completing daily living tasks such as toothbrushing. Lack of toothbrushing skills may cause increased need for dental care and negative social feedback from peers. Tec…	2	2	2	0	1	7										C:\Users\vladt\OneDrive\personal\documente\autism assisant\rapoarte\doc\articole extra zotero\CheerBrush.pdf
35	journalArticle	contribution	2017	Washington, Peter; Voss, Catalin; Kline, Aaron; Haber, Nick; Daniels, Jena; Fazel, Azar; De, Titas; Feinstein, Carl; Winograd, Terry; Wall, Dennis	SuperpowerGlass: A Wearable Aid for the At-Home Therapy of Children with Autism	Proceedings of the ACM on Interactive, Mobile, Wearable and Ubiquitous Technologies	We have developed a system for automatic facial expression recognition running on Google Glass, delivering real-time social cues to children with Autism Spectrum Disorder (ASD). The system includes multiple mechanisms to engage children and their parents, who administer this technology within the home. We completed an at-home design trial with 14 families that used the learning aid over a 3-month…	2	2	1	1	2	8										C:\Users\vladt\Zotero\storage\AW7L7BHU\Washington et al. - 2017 - SuperpowerGlass A Wearable Aid for the At-Home Th.pdf;
37	journalArticle	contribution	2021	Amado, M.L.; Ruiz, L.C.; Andrade-Arenas, L.	Prototype of an augmented reality application for cognitive improvement in children with autism using the DesingScrum methodology	Advances in Science, Technology and Engineering Systems	In this COVID-19 pandemic, it has been registered that children with autism are not learning properly with this virtual modality in Peruvian education. The main objective of this research work is to design a mobile application with augmented reality so that autistic children can improve their cognitive development in their virtual and face-to-face classes, the chosen methodology is DesingScrum wh…	2	2	2	2	2	10										C:\Users\vladt\OneDrive\personal\documente\autism assisant\rapoarte\doc\articole extra zotero\ASTESJ_060163.pdf
38	journalArticle	contribution	2019	Tang, T.Y.; Xu, J.; Winoto, P.	An Augmented Reality-Based Word-Learning Mobile Application for Children with Autism to Support Learning Anywhere and Anytime: Object Recognition Based on Deep Learning	Lecture Notes in Computer Science (including subseries Lecture Notes in Artificial Intelligence and Lecture Notes in Bioinformatics)	An abundant earlier controlled studies have underscored the importance of early diagnosis and intervention in autism. Over the past several years, thanks to technological advances, we have witnessed a large number of technology-based teaching and learning applications for children with autism. Among them, augmented reality-based ones have gained much attention recently due to its unique benefits …	2	2	2	2	2	10										C:\Users\vladt\OneDrive\personal\documente\autism assisant\rapoarte\doc\articole extra zotero\10.1007@978-3-030-23563-516.pdf
39	conferencePaper	contribution	2016	Voss, C.; Washington, P.; Haber, N.; Kline, A.; Daniels, J.; Fazel, A.; De, T.; McCarthy, B.; Feinstein, C.; Winograd, T.; Wall, D.	Superpower Glass: Delivering unobtrusive eal-Time social cues in wearable systems	UbiComp 2016 Adjunct - Proceedings of the 2016 ACM International Joint Conference on Pervasive and Ubiquitous Computing	We have developed a system for automatic facial expression recognition, which runs on Google Glass and delivers real-Time social cues to the wearer. We evaluate the system as a behavioral aid for children with Autism Spectrum Disorder (ASD), who can greatly benefit from real-Time non-invasive emotional cues and are more sensitive to sensory input than neurotypically developing children. In additi…	2	2	1	1	2	8										C:\Users\vladt\OneDrive\personal\documente\autism assisant\rapoarte\doc\articole extra zotero\2002.06581.pdf
40	conferencePaper	contribution	2012	Escobedo, L.; Nguyen, D.H.; Boyd, L.A.; Hirano, S.H.; Rangel, A.; García-Rosas, D.; Tentori, M.; Hayes, G.R.	MOSOCO: A mobile assistive tool to support children with autism practicing social skills in real-life situations	Conference on Human Factors in Computing Systems - Proceedings	MOSOCO is a mobile assistive application that uses augmented reality and the visual supports of a validated curriculum, the Social Compass, to help children with autism practice social skills in real-life situations. In this paper, we present the results of a seven-week deployment study of MOSOCO in a public school in Southern California with both students with autism and neurotypical students. T…	2	2	2	2	2	10										C:\Users\vladt\OneDrive\personal\documente\autism assisant\rapoarte\doc\articole extra zotero\MOSOCO_A_Mobile_Assistive_Tool_to_Support_Children.pdf
